# Supplementary material for: Resolving the predator first paradox: Arthropod predator food webs in pioneer sites of glacier forelands
Source: Mol Ecol. 2018 Sep 7;28(2):336–47. doi: 10.1111/mec.14839 (PMC6378689; doi:10.1111/mec.14839)
Supplement: Supplementary file 2 [file MEC-28-336-s002.xlsx]

## Sheet: prey detection %
consumer species	valley	pioneer stage	N	Nebria rufescens	Nebria jockischii	Nebria germari	Oreonebria castanea	Mitopus glacialis	Pardosa spp.	Pardosa nigra	Pardosa saturatior	Linyphiidae	Collembola	Syrphidae	Hymenoptera	Lepidoptera	Bibionidae	Chironomidae	Cinara sp.	Phoridae	Plecooptera	Tipulidae	Sciaridae	Calyptratae
total N & weighted means			1832	0.272926	0.491266	2.29258	0.655022	0.764192	20.1419	15.0109	3.00218	8.4607	55.131	1.36463	2.29258	1.74672	0.272926	2.5655	14.3559	0.873362	1.14629	5.8952	3.22052	4.14847
Linyphiidae	Gaisbergtal	early	15	0	0	0	0	0	6.66667	0	6.66667		73.3333	0	0	0	0	0	0	0	0	0	0	0
Linyphiidae	Gaisbergtal	late	123	0	0	0.813008	0	0	4.06504	0.813008	3.25203		53.6585	0	0	0	0	0.813008	0	0	0	2.43902	2.43902	12.1951
Linyphiidae	Langtal	early	43	0	0	6.97674	2.32558	4.65116	13.9535	11.6279	0		76.7442	0	2.32558	2.32558	0	20.9302	0	0	0	2.32558	2.32558	0
Linyphiidae	Langtal	late	380	0	0	3.15789	0	0	15.5263	11.0526	0		63.4211	0	0.263158	1.31579	0	6.31579	0.263158	0	0	0.526316	2.10526	0.263158
Linyphiidae	Rotmoostal	early	32	0	0	0	3.125	3.125	9.375	3.125	0		40.625	0	0	0	0	0	0	0	0	0	0	3.125
Linyphiidae	Rotmoostal	late	64	0	0	0	0	0	12.5	9.375	0		68.75	0	0	0	0	1.5625	0	0	0	1.5625	3.125	0
Nebria germari	Gaisbergtal	early	27	0	0		0	3.7037	29.6296	3.7037	25.9259	14.8148	51.8519	3.7037	0	0	0	0	7.40741	0	0	0	3.7037	3.7037
Nebria germari	Gaisbergtal	late	1	0	0		0	0	0	0	0	0	0	0	0	0	0	0	0	0	0	0	0	0
Nebria germari	Langtal	early	44	0	0		0	0	27.2727	25	0	4.54545	38.6364	0	0	0	0	0	40.9091	0	0	0	4.54545	0
Nebria germari	Langtal	late	50	0	0		0	0	28	28	0	12	22	2	2	4	0	0	22	0	0	4	2	0
Nebria germari	Rotmoostal	early	99	0	0		3.0303	0	22.2222	20.202	4.0404	2.0202	61.6162	0	2.0202	0	2.0202	0	20.202	0	0	0	1.0101	0
Nebria germari	Rotmoostal	late	49	0	0		2.04082	0	12.2449	12.2449	0	0	48.9796	4.08163	0	0	0	0	12.2449	0	4.08163	2.04082	2.04082	0
Nebria jockischii	Gaisbergtal	early	18	0		5.55556	0	5.55556	55.5556	27.7778	33.3333	0	55.5556	5.55556	0	0	0	0	11.1111	0	0	0	0	0
Nebria jockischii	Gaisbergtal	late	20	0		0	0	0	45	15	35	10	20	5	0	0	0	0	10	10	10	20	10	5
Nebria jockischii	Langtal	early	83	0		7.22892	0	2.40964	33.7349	30.1205	0	3.61446	45.7831	1.20482	9.63855	1.20482	0	2.40964	53.012	1.20482	3.61446	14.4578	6.0241	1.20482
Nebria jockischii	Langtal	late	11	0		0	0	0	90.9091	81.8182	0	27.2727	27.2727	0	0	0	0	0	27.2727	0	0	0	9.09091	0
Nebria jockischii	Rotmoostal	early	97	1.03093		1.03093	1.03093	1.03093	37.1134	26.8041	6.18557	4.12371	53.6082	2.06186	3.09278	1.03093	1.03093	2.06186	54.6392	1.03093	0	1.03093	3.09278	1.03093
Nebria jockischii	Rotmoostal	late	33	0		0	0	0	33.3333	30.303	3.0303	15.1515	36.3636	0	0	0	0	3.0303	21.2121	0	9.09091	6.06061	6.06061	0
Nebria rufescens	Gaisbergtal	late	13		7.69231	0	0	0	7.69231	0	0	15.3846	7.69231	0	0	0	0	0	7.69231	0	0	69.2308	0	15.3846
Nebria rufescens	Langtal	late	14		0	0	0	0	42.8571	42.8571	0	21.4286	28.5714	0	0	0	0	0	21.4286	0	0	14.2857	0	0
Nebria rufescens	Rotmoostal	late	52		1.92308	0	0	0	23.0769	11.5385	3.84615	5.76923	19.2308	0	3.84615	1.92308	0	1.92308	9.61538	0	17.3077	15.3846	0	0
Oreonebria castanea	Gaisbergtal	early	3	0	0	0		0	66.6667	0	66.6667	0	33.3333	0	0	0	0	0	66.6667	0	0	0	33.3333	0
Oreonebria castanea	Gaisbergtal	late	24	4.16667	0	0		4.16667	12.5	8.33333	8.33333	16.6667	25	0	0	0	0	0	8.33333	0	0	20.8333	12.5	8.33333
Oreonebria castanea	Langtal	early	2	0	0	0		0	0	0	0	0	50	0	0	0	0	0	0	0	0	0	0	0
Oreonebria castanea	Langtal	late	12	0	0	8.33333		0	25	25	0	16.6667	50	0	0	8.33333	0	8.33333	8.33333	8.33333	0	0	0	0
Oreonebria castanea	Rotmoostal	early	69	0	0	0		2.89855	18.8406	15.942	0	4.34783	47.8261	0	0	1.44928	0	0	21.7391	0	0	0	4.34783	0
Oreonebria castanea	Rotmoostal	late	145	1.37931	1.37931	0.689655		0	24.8276	17.2414	3.44828	8.27586	56.5517	0	0.689655	1.37931	0.689655	1.37931	9.65517	0.689655	0.689655	4.13793	0	0.689655
Pardosa nigra	Gaisbergtal	early	16	0	0	6.25	0	0	12.5		12.5	37.5	93.75	6.25	0	0	0	0	6.25	0	0	0	12.5	6.25
Pardosa nigra	Gaisbergtal	late	22	0	0	0	0	0	18.1818		18.1818	18.1818	45.4545	0	18.1818	9.09091	0	0	0	0	0	50	13.6364	0
Pardosa nigra	Langtal	early	26	0	7.69231	0	0	0	0		0	11.5385	73.0769	11.5385	0	0	0	0	30.7692	7.69231	0	3.84615	11.5385	7.69231
Pardosa nigra	Langtal	late	126	0	2.38095	9.52381	0	0	0		0	44.4444	70.6349	6.34921	6.34921	8.73016	0.793651	0	25.3968	2.38095	0	9.52381	3.1746	21.4286
Pardosa nigra	Rotmoostal	early	16	0	0	0	0	0	12.5		12.5	37.5	93.75	0	18.75	6.25	0	0	31.25	0	0	6.25	18.75	0
Pardosa nigra	Rotmoostal	late	19	0	0	5.26316	15.7895	0	0		0	21.0526	63.1579	0	26.3158	5.26316	0	5.26316	15.7895	5.26316	0	10.5263	5.26316	31.5789
Pardosa saturatior	Gaisbergtal	early	34	0	0	0	0	2.94118	38.2353	38.2353		26.4706	79.4118	0	2.94118	0	0	5.88235	2.94118	2.94118	0	11.7647	2.94118	17.6471
Pardosa saturatior	Gaisbergtal	late	34	2.94118	0	0	5.88235	0	29.4118	29.4118		8.82353	35.2941	5.88235	0	5.88235	0	0	0	2.94118	0	50	2.94118	8.82353
Pardosa saturatior	Rotmoostal	early	6	0	0	0	0	16.6667	100	100		16.6667	83.3333	16.6667	33.3333	0	0	0	0	16.6667	0	0	0	33.3333
Pardosa saturatior	Rotmoostal	late	10	0	0	20	0	10	80	80		30	80	10	0	0	0	0	10	10	10	10	10	30
