# Supplementary material for: Resolving the predator first paradox: Arthropod predator food webs in pioneer sites of glacier forelands
Source: Mol Ecol. 2018 Sep 7;28(2):336–47. doi: 10.1111/mec.14839 (PMC6378689; doi:10.1111/mec.14839)
Supplement: Supplementary file 3 [file MEC-28-336-s003.xlsx]

## Sheet: community composition
	Valley	Gaisbergtal	Gaisbergtal	Rotmoostal	Rotmoostal	Langtal	Langtal
	Pioneer Stage	Early	Late	Early	Late	Early	Late
		GB_E	GB_L	RM_E	RM_L	LT_E	LT_L
Predators
	Nebria germari	0.666667	0.037037	1.66667	1.45283	9.45833	11.5
	Nebria jockischii	0.607843	0.759259	2.30667	1.60377	4.04167	0.42
	Nebria rufescens	0.0392157	0.37037	0	1.96226	0.0625	0.36
	Oreonebria castanea	0.117647	1.07407	1.65333	5.11321	0.125	0.4
	Pardosa nigra	0.764706	0.962963	0.68	1.01887	1.625	5.34
	Pardosa saturatior	1.64706	1.5	0.253333	0.54717	0	0
		GB_E	GB_L	RM_E	RM_L	LT_E	LT_L
Prey
	Collembola	256	77	551	92	959	151
	Hymenoptera	9	39	10	48	14	202
	Cinara sp.	4	2	20	5	82	71
	Coleoptera	9	93	0	8	3	11
	Lepidoptera	1	6	1	8	1	12
	Muscidae*	291	585	361	1017	394	1512
	Anthomyiidae*	19	83	20	119	30	221
	Empididae	21	26	7	31	14	42
	Phoridae	2	25	5	55	13	31
	Psilidae	2	7	0	9	3	96
	Syrphidae	7	9	1	10	9	25
	Chloropidae	29	15	0	5	0	4
	Dolichopodidae	1	29	0	0	0	1
	Agromyzidae	3	5	3	4	4	9
	Calliphoridae*	1	5	1	9	2	9
	Rhagionidae	0	0	3	12	1	6
	Chironomidae	60	38	37	264	55	67
	Sciaridae	49	76	26	46	53	84
	Tipulidae	11	24	5	35	9	20
	Bibiondae	17	9	2	12	12	12
	Trichoptera	1	8	4	12	4	2
	Cecidomyiidae	5	2	0	6	2	12
	Mycetophilidae	3	5	2	8	3	6
	* members of the dipteran subsection Calyptratae
Predators: Pitfall Grids 12.07.2010-23.07.2010 (standardized as catch/trap)
Collembola: Permanent Traps 2010 (original counts)
Other Prey: Flight Traps 12.07.2010-24.07.2010 (original counts)
